# Supplementary material for: Composition of Human-Associated Gut Microbiota Determines 3-DF and 3-HF Anti-Colitic Activity in IL-10 -/- Mice
Source: Nutrients. 2024 Dec 7;16(23):4232. doi: 10.3390/nu16234232 (PMC11644234; doi:10.3390/nu16234232)
Supplement: Supplementary file 1 [file nutrients-16-04232-s001.zip]

Archive with 1 entries (1 files):
- nutrients-3356949-supplementary.pdf
